# Supplementary material for: Nationwide evaluation of malaria infections, morbidity, mortality, and coverage of malaria control interventions in Madagascar
Source: Malar J. 2014 Nov 28;13:465. doi: 10.1186/1475-2875-13-465 (PMC4289287; doi:10.1186/1475-2875-13-465)
Supplement: Supplementary file 1 — Additional file 1: Wealth component scores and measures across quintiles. Table displaying wealth component scores and measures across quintiles in the CSS. (XLSX 14 KB) [file 12936_2014_3655_MOESM1_ESM.xlsx]

## Sheet: Feuil1
		Wealth quintile
Asset variable	Factor Score	Low	2nd	3rd	4th	High
Owning the household	-0.0518	676 (94.4%)	670 (93.7%)	620 (86.7%)	510 (71.3%)	404 (56.5%)
Household has >1 room	0.0419	194 (27.1%)	301 (42.1%)	376 (52.6%)	379 (53.0%)	512 (71.6%)
Access to latrine/toilet	0.0864	80 (11.2%)	196 (27.4%)	399 (55.8%)	552 (77.2%)	683 (95.5%)
Management of solid waste - Dumped	-0.0867	562 (78.5%)	469 (65.6%)	308 (43.1%)	220 (30.8%)	62 ( 8.7%)
Management of solid waste - Burned	-0.0113	94 (13.1%)	148 (20.7%)	188 (26.3%)	174 (24.3%)	125 (17.5%)
Management of solid waste - Buried	0.0067	33 ( 4.6%)	75 (10.5%)	155 (21.7%)	175 (24.5%)	137 (19.2%)
Management of solid waste - Shared pit	0.0526	5 ( 0.7%)	2 ( 0.3%)	31 ( 4.3%)	84 (11.7%)	272 (38.0%)
Management of solid waste - Collected formally	0.0199	22 ( 3.1%)	21 ( 2.9%)	33 ( 4.6%)	62 ( 8.7%)	119 (16.6%)
Lighting - Public electricity	0.0755	0 ( 0.0%)	1 ( 0.1%)	1 ( 0.1%)	284 (39.7%)	705 (98.6%)
Lighting - Private electricity	-0.0455	52 ( 7.3%)	102 (14.3%)	132 (18.5%)	118 (16.5%)	5 ( 0.7%)
Lighting - Candles	-0.0140	4 ( 0.6%)	9 ( 1.3%)	37 ( 5.2%)	113 (15.8%)	4 ( 0.6%)
Lighting - Oil or none	-0.1537	651 (90.9%)	601 (84.1%)	543 (75.9%)	200 (28.0%)	1 ( 0.1%)
Lighting - Wood or none	-0.0148	9 (1.3%)	2 (0.3%)	2 (0.3%)	0 (0.0%)	0 (0.0%)
Drinking water - Private tap	0.0620	0 ( 0.0%)	13 ( 1.8%)	15 ( 2.1%)	48 ( 6.7%)	253 (35.4%)
Drinking water - Public tap or water seller	0.0346	31 ( 4.3%)	123 (17.2%)	215 (30.1%)	295 (41.3%)	281 (39.3%)
Drinking water - Well with pump	-0.0134	97 (13.5%)	57 ( 8.0%)	60 ( 8.4%)	52 ( 7.3%)	43 ( 6.0%)
Drinking water - Well without pump	-0.0276	287 (40.1%)	285 (39.9%)	233 (32.6%)	246 (34.4%)	124 (17.3%)
Drinking water - Spring or rainwater	-0.0330	129 (18.0%)	99 (13.8%)	88 (12.3%)	34 ( 4.8%)	3 ( 0.4%)
Drinking water - Surface water	-0.0383	172 (24.0%)	138 (19.3%)	104 (14.5%)	40 ( 5.6%)	11 ( 1.5%)
Fetching water last <30 minutes	0.0284	539 (75.3%)	620 (86.7%)	636 (89.0%)	655 (91.6%)	692 (96.8%)
Cooking fuel - Electricity, gas or kerosene	0.0065	17 (2.4%)	32 (4.5%)	36 (5.0%)	22 (3.1%)	38 (5.3%)
Cooking fuel - Charcoal	0.0983	7 ( 1.0%)	52 ( 7.3%)	193 (27.0%)	415 (58.0%)	643 (89.9%)
Cooking fuel - Wood (bought)	-0.0010	50 ( 7.0%)	89 (12.4%)	117 (16.4%)	137 (19.2%)	47 ( 6.6%)
Cooking fuel - Wood or other plants picked, farm waste	-0.0964	667 (93.2%)	578 (80.8%)	397 (55.5%)	167 (23.4%)	15 ( 2.1%)
Has electricity	0.1220	0 ( 0.0%)	2 ( 0.3%)	9 ( 1.3%)	318 (44.5%)	711 (99.4%)
Has radio	0.0569	246 (34.4%)	426 (59.6%)	509 (71.2%)	566 (79.2%)	660 (92.3%)
Has television	0.1111	15 ( 2.1%)	30 ( 4.2%)	71 ( 9.9%)	337 (47.1%)	691 (96.6%)
Has bed	0.0547	389 (54.3%)	645 (90.2%)	683 (95.5%)	696 (97.3%)	713 (99.7%)
Has table	0.0691	232 (32.4%)	600 (83.9%)	673 (94.1%)	697 (97.5%)	714 (99.9%)
Has chair	0.0817	101 (14.1%)	463 (64.8%)	618 (86.4%)	683 (95.5%)	708 (99.0%)
Has phone	0.1004	16 ( 2.2%)	92 (12.9%)	275 (38.5%)	521 (72.9%)	685 (95.8%)
Has refrigerator	0.0623	0 ( 0.0%)	1 ( 0.1%)	8 ( 1.1%)	29 ( 4.1%)	208 (29.1%)
Has sewing machine	0.0580	8 ( 1.1%)	42 ( 5.9%)	81 (11.3%)	171 (23.9%)	294 (41.1%)
Has bicycle	0.0360	83 (11.6%)	118 (16.5%)	228 (31.9%)	277 (38.7%)	299 (41.8%)
Has motorcycle or car	0.0498	1 ( 0.1%)	1 ( 0.1%)	7 ( 1.0%)	38 ( 5.3%)	132 (18.5%)
Has boat	-0.0078	44 (6.1%)	52 (7.3%)	42 (5.9%)	45 (6.3%)	23 (3.2%)
Has cart	-0.0268	130 (18.2%)	124 (17.3%)	111 (15.5%)	52 ( 7.3%)	17 ( 2.4%)
