# Supplementary material for: Nationwide evaluation of malaria infections, morbidity, mortality, and coverage of malaria control interventions in Madagascar
Source: Malar J. 2014 Nov 28;13:465. doi: 10.1186/1475-2875-13-465 (PMC4289287; doi:10.1186/1475-2875-13-465)
Supplement: Supplementary file 2 — Additional file 2: Age distribution of males and females in the cross-sectional survey. Table displaying crude and weighted numbers and proportions of male, female and total according to age categories. (XLSX 11 KB) [file 12936_2014_3655_MOESM2_ESM.xlsx]

## Sheet: Feuil1
	Males					Females					Total
Age category	Crude	%	Weighted n	%		Crude	%	Weighted n	%		Crude	%	Weighted n	%
	n					n					n
0-1 year	371	5.6	438	5.7		342	3.9	500	6.4		713	4.6	939	6.1
2-4 years	877	13.1	733	9.6		843	9.6	747	9.5		1720	11.1	1480	9.6
5-9 years	1324	19.8	1228	16.1		1393	15.8	1167	14.9		2717	17.6	2395	15.5
10-15 years	1056	15.8	1126	14.7		1181	13.4	1107	14.1		2237	14.5	2233	14.4
15-19 years	642	9.6	754	9.9		927	10.5	730	9.3		1569	10.1	1484	9.6
20-39 years	1260	18.9	1957	25.6		2439	27.7	2059	26.3		3699	23.9	4016	26.0
≥40 years	1143	17.1	1407	18.4		1678	19.1	1522	19.4		2821	18.2	2929	18.9
Total	6673	100.0	7643	100.0		8803	100.0	7832	100.0		15476	100.0	15476	100.0
