# Supplementary material for: Nationwide evaluation of malaria infections, morbidity, mortality, and coverage of malaria control interventions in Madagascar
Source: Malar J. 2014 Nov 28;13:465. doi: 10.1186/1475-2875-13-465 (PMC4289287; doi:10.1186/1475-2875-13-465)
Supplement: Supplementary file 3 — Additional file 3: Distribution of socio-economic status quintiles in transmission patterns. Table displaying crude and weighted numbers and proportions of SES quintiles according to transmission patterns. (XLSX 12 KB) [file 12936_2014_3655_MOESM3_ESM.xlsx]

## Sheet: Feuil1
	East		West		South		Fringe		Central Highlands		Total
SES quintiles	Crude %	Weighted %	Crude %	Weighted %	Crude %	Weighted %	Crude %	Weighted %	Crude %	Weighted %	Crude n	Crude %	Weighted n	Weighted %
1st quintile (poorest)	18.8	18.1	50.6	52.8	21.1	20.7	17.6	18.0	6.6	6.1	3095	20.0	2570	16.6
2nd quintile	19.1	18.4	21.5	21.3	23.5	23.0	17.9	18.2	12.1	11.2	3101	20.0	2658	17.2
3rd quintile	17.7	17.6	16.2	15.0	18.3	18.0	24.8	25.4	27.9	26.9	3138	20.3	3343	21.6
4th quintile	22.3	22.0	10.9	9.9	14.8	14.6	28.3	27.8	25.2	25.0	3044	19.7	3332	21.5
5th quintile (wealthiest)	22.1	24.0	0.8	0.9	22.4	23.7	11.3	10.5	28.3	30.7	3098	20.0	3574	23.1
