# Supplementary material for: Nationwide evaluation of malaria infections, morbidity, mortality, and coverage of malaria control interventions in Madagascar
Source: Malar J. 2014 Nov 28;13:465. doi: 10.1186/1475-2875-13-465 (PMC4289287; doi:10.1186/1475-2875-13-465)
Supplement: Supplementary file 4 — Additional file 4: Distribution of socio-economic status quintiles and levels of education according to population density. Table displaying crude and weighted numbers and proportions of SES quintiles and levels of education according to population density. (XLSX 12 KB) [file 12936_2014_3655_MOESM4_ESM.xlsx]

## Sheet: Feuil1
		Low density				Intermediate density				High density				Total
	Category	Crude n	Crude %	Weighted n	Weighted %	Crude n	Crude %	Weighted n	Weighted %	Crude n	Crude %	Weighted n	Weighted %	Crude n	Crude %	Weighted n	Weighted %
SES quintiles	1st quintile (poorest)	2778	28.6	2285	25.0	305	6.7	269	6.5	12	1.0	16	0.7	3095	20.0	2570	16.6
	2nd quintile	2517	25.9	2127	23.3	539	11.8	463	11.2	45	3.8	67	3.0	3101	20.0	2658	17.2
	3rd quintile	2246	23.1	2340	25.6	773	16.9	765	18.6	119	10.2	238	10.8	3138	20.3	3343	21.6
	4th quintile	1420	14.6	1514	16.5	1364	29.8	1282	31.1	260	22.2	536	24.3	3044	19.7	3332	21.5
	5th quintile (wealthiest)	768	7.9	880	9.6	1596	34.9	1342	32.6	734	62.7	1351	61.2	3098	20.0	3574	23.1
	Total population	9729	100.0	9146	100.0	4577	100.0	4121	100.0	1170	100.0	2208	100.0	15476	100.0	15477	100.0
Level of education	Unknown	11	0.1	9	0.2	12	0.3	11	0.5	2	0.2	2	0.1	25	0.2	22	0.3
	None	1377	17.7	741	15.3	437	11.7	206	9.3	80	8.3	86	6.3	1894	15.2	1033	12.3
	Primary	4361	56.1	2321	48.0	1654	44.1	711	32.0	371	38.6	363	26.6	6386	51.1	3395	40.3
	Lower secondary	1551	19.9	1209	25.0	1069	28.5	752	33.8	316	32.8	530	38.8	2936	23.5	2492	29.6
	Upper secondary	391	5.0	432	8.9	461	12.3	422	19.0	139	14.4	240	17.5	991	7.9	1093	13.0
	Tertiary	85	1.1	125	2.6	116	3.1	122	5.5	54	5.6	147	10.8	255	2.0	394	4.7
	Total population ≥15 y.	7776	100.0	4837	100.0	3749	100.0	2224	100.0	962	100.0	1368	100.0	12487	100.0	8429	100.0
