# Supplementary material for: Nationwide evaluation of malaria infections, morbidity, mortality, and coverage of malaria control interventions in Madagascar
Source: Malar J. 2014 Nov 28;13:465. doi: 10.1186/1475-2875-13-465 (PMC4289287; doi:10.1186/1475-2875-13-465)
Supplement: Supplementary file 5 — Additional file 5: Distribution of levels of education according to transmission patterns. Table displaying crude and weighted numbers and proportions of levels of education according to transmission patterns, among people ≥15 years old. (XLSX 10 KB) [file 12936_2014_3655_MOESM5_ESM.xlsx]

## Sheet: Feuil1
	East		West		South		Fringe		Central Highlands		Total
Level of education	Crude %	Weighted %	Crude %	Weighted %	Crude %	Weighted %	Crude %	Weighted %	Crude %	Weighted %	Crude n	Crude %	Weighted n	Weighted %
Unknown	0.2	0.3	0.4	0.5	0.2	0.4	0.1	0.1	0.2	0.2	25	0.2	22	0.3
None	11.8	13.0	51.5	58.1	18.2	18.1	6.9	6.6	5.3	4.9	1894	15.2	1033	12.3
Primary	51.6	40.2	36.0	23.1	49.6	37.8	58.6	49.3	53.0	40.4	6386	51.1	3395	40.3
Lower secondary	26.7	31.4	9.4	13.0	21.9	27.1	25.4	29.8	27.1	31.4	2936	23.5	2492	29.6
Upper secondary	8.0	12.0	2.4	4.7	8.2	13.4	7.6	11.7	9.8	15.0	991	7.9	1093	13.0
Tertiary	1.7	3.1	0.3	0.5	1.9	3.3	1.5	2.6	4.5	8.1	255	2.0	394	4.7
