# Supplementary material for: Nationwide evaluation of malaria infections, morbidity, mortality, and coverage of malaria control interventions in Madagascar
Source: Malar J. 2014 Nov 28;13:465. doi: 10.1186/1475-2875-13-465 (PMC4289287; doi:10.1186/1475-2875-13-465)
Supplement: Supplementary file 6 — Additional file 6: Age distribution of parasite rates. Table displaying weighted parasite rates (PR) in males, females and total according to age categories. (XLSX 10 KB) [file 12936_2014_3655_MOESM6_ESM.xlsx]

## Sheet: Feuil1
	Sex		Total
Age category	Male	Female
	PR [95% CI]	PR [95% CI]	PR [95% CI]
0-1 year	2.4 [0.5-4.2]	3.2 [0.8-5.7]	2.8 [1.0-4.6]
2-4 years	3.0 [1.4-4.7]	2.5 [0.8-4.3]	2.8 [1.4-4.2]
5-9 years	5.3 [2.8-7.7]	4.4 [1.9-6.9]	4.8 [2.5-7.2]
10-14 years	5.3 [2.6-7.9]	4.1 [2.0-6.2]	4.7 [2.4-6.9]
15-19 years	5.1 [2.7-7.5]	2.4 [0.8-4.0]	3.8 [2.0-5.5]
20-39 years	2.9 [1.7-4.2]	1.8 [1.1-2.5]	2.4 [1.5-3.2]
≥40 years	1.6 [0.7-2.5]	1.2 [0.6-1.8]	1.4 [0.7-2.0]
Total	3.6 [2.3-4.9]	2.6 [1.5-3.7]	3.1 [2.1-4.5]
