# Supplementary material for: Nationwide evaluation of malaria infections, morbidity, mortality, and coverage of malaria control interventions in Madagascar
Source: Malar J. 2014 Nov 28;13:465. doi: 10.1186/1475-2875-13-465 (PMC4289287; doi:10.1186/1475-2875-13-465)
Supplement: Supplementary file 7 — Additional file 7: Distribution of long-lasting insecticidal nets, non-impregnated bed nets and no bed net users, according to definition, transmission pattern and population density. Table displaying weighted proportions of LLIN users, NIBN users and people not using bed nets, whether users are defined according to use the previous night, or every night during previous three months, according to transmission patterns and population density. (XLSX 10 KB) [file 12936_2014_3655_MOESM7_ESM.xlsx]

## Sheet: Feuil1
		Last night				Every night
Variable	Category	% LLIN users [95%CI]	% NIBN users [95%CI]	% non-users [95%CI]		% LLIN users [95%CI]	% NIBN users [95%CI]	% non-users [95%CI]
Transmission pattern	East	65.1 [57.5-72.1]	10.7 [6.7-16.6]	24.2 [18.5-31.0]		61.1 [53.7-68.1]	13.3 [9.2-18.7]	25.6 [19.8-32.4]
	West	43.6 [26.9-61.9]	2.3 [1.0-5.2]	54.1 [36.2-70.9]		41.9 [26.0-59.6]	4.4 [2.7-7.1]	53.7 [35.7-70.8]
	South	60.5 [54.7-66.1]	7.8 [5.3-11.3]	31.6 [25.6-38.4]		55.7 [50.1-61.1]	11.7 [8.9-15.1]	32.6 [26.5-39.4]
	Fringe	9.4 [5.2-16.4]	4.8 [2.6-8.8]	85.8 [75.9-92.1]		7.7 [4.0-14.4]	5.0 [2.6-9.3]	87.3 [77.0-93.4]
	Highlands	40.4 [32.1-49.4]	2.6 [1.4-4.7]	57.0 [46.8-66.7]		35.4 [28.0-43.5]	4.6 [3.0-7.1]	60.0 [50.4-68.9]
Population density	Low	35.1 [19.9-54.1]	10.7 [7.8-14.4]	54.3 [36.2-71.3]		33.1 [19.4-50.6]	12.1 [8.8-16.4]	54.8 [36.8-71.6]
	Intermediate	39.0 [27.4-52.1]	7.1 [4.6-10.8]	53.9 [39.9-67.2]		35.7 [25.0-48.0]	8.5 [5.8-12.3]	55.8 [42.0-68.8]
	High	44.5 [34.2-55.3]	5.5 [3.7-8.2]	50.0 [38.6-61.4]		40.6 [30.8-51.3]	7.9 [5.7-10.8]	51.5 [39.9-62.9]
Total		41.7 [33.2-50.7]	6.7 [4.9-9.0]	51.6 [42.2-61.0]		38.2 [30.3-46.9]	8.6 [6.7-11.1]	53.1 [43.6-62.4]
