# Supplementary material for: Nationwide evaluation of malaria infections, morbidity, mortality, and coverage of malaria control interventions in Madagascar
Source: Malar J. 2014 Nov 28;13:465. doi: 10.1186/1475-2875-13-465 (PMC4289287; doi:10.1186/1475-2875-13-465)
Supplement: Supplementary file 8 — Additional file 8: Sociodemographic characteristics of non-impregnated bed nets users the previous night. Table displaying weighted numbers and proportions of NIBN users the previous night, according to sociodemographic characteristics. (XLSX 13 KB) [file 12936_2014_3655_MOESM8_ESM.xlsx]

## Sheet: Feuil1
Variable	Category	N	n NIBN users	% [95%CI]
Age group	0-1 year	939	84	8.9 [5.7-12.1]
	2-4 years	1480	114	7.7 [4.6-10.8]
	5-9 years	2395	129	5.4 [3.3-7.4]
	10-15 years	2233	89	4.0 [2.3-5.7]
	15-19 years	1484	69	4.6 [2.4-6.9]
	20-39 years	4016	334	8.3 [6.0-10.6]
	≥40 years	2929	214	7.3 [4.7-9.9]
Sex	Male	7644	472	6.2 [4.1-8.2]
	Female	7832	560	7.1 [4.9-9.3]
SES quintiles	1st (poorest)	2570	40	1.5 [0.5-2.6]
	2nd	2658	106	4.0 [1.7-6.3]
	3rd	3343	162	4.8 [2.4-7.3]
	4th	3332	286	8.6 [6.0-11.2]
	5th (wealthiest)	3574	437	12.2 [8.6-15.8]
Level of education (≥15 years old)	Unknown	22	0	1.6 [0.0-4.8]
	None	1033	49	4.7 [2.9-6.5]
	Primary	3395	194	5.7 [3.4-8.0]
	Lower secondary	2492	204	8.2 [5.5-10.8]
	Upper secondary	1093	100	9.1 [6.1-12.2]
	Tertiary	394	70	17.7 [13.1-22.3]
Transmission pattern	East	4345	464	10.7 [5.6-15.8]
	West	3255	254	7.8 [4.8-10.8]
	South	834	19	2.3 [0.1-4.6]
	Fringe	2026	52	2.6 [0.9-4.2]
	Highlands	5016	242	4.8 [1.6-8.0]
Population density	Low	9147	504	5.5 [3.3-7.7]
	Intermediate	4122	293	7.1 [4.0-10.2]
	High	2207	235	10.7 [7.2-14.1]
